# Supplementary material for: Growth and Differentiation Factor 3 Induces Expression of Genes Related to Differentiation in a Model of Cancer Stem Cells and Protects Them from Retinoic Acid-Induced Apoptosis
Source: PLoS One. 2013 Aug 12;8(8):e70612. doi: 10.1371/journal.pone.0070612 (PMC3741270; doi:10.1371/journal.pone.0070612)
Supplement: Table S1 — Lists of biological processes to which genes regulated by GDF3 and subjected to the overrepresentation analysis were assigned. (XLSX) [file pone.0070612.s004.xlsx]

## Sheet: Microarray A
Genes regulated on microarray A
Term	Count	%	P-Value	Benjamini
BP00102:Signal transduction	103	26.8	4.7e-05	0.007
BP00103:Cell surface receptor mediated signal transduction	56	14.5	0.00042	0.031
BP00199:Neurogenesis	25	6.5	0.0018	0.086
BP00178:Stress response	11	2.9	0.0092	0.29
BP00267:Homeostasis	11	2.9	0.01	0.26
BP00166:Neuronal activities	22	5.7	0.011	0.23
BP00246:Ectoderm development	25	6.5	0.011	0.21
BP00274:Cell communication	38	9.9	0.012	0.2
BP00018:Other amino acid metabolism	4	1	0.022	0.31
BP00193:Developmental processes	59	15.3	0.023	0.29
BP00148:Immunity and defense	39	10.1	0.024	0.28
BP00122:Ligand-mediated signaling	16	4.2	0.028	0.3
BP00288:Granulocyte-mediated immunity	5	1.3	0.046	0.42
BP00124:Cell adhesion	20	5.2	0.054	0.45
BP00277:Phagocytosis	4	1	0.057	0.44
BP00104:G-protein mediated signaling	26	6.8	0.058	0.43
BP00281:Oncogenesis	15	3.9	0.08	0.52
BP00107:Cytokine and chemokine mediated signaling pathway	10	2.6	0.081	0.5
BP00224:Cell proliferation and differentiation	29	7.5	0.084	0.5
BP00040:mRNA transcription	49	12.7	0.089	0.5
BP00110:Other receptor mediated signaling pathway	9	2.3	0.089	0.48
BP00044:mRNA transcription regulation	39	10.1	0.091	0.48
BP00207:Cell cycle control	14	3.6	0.097	0.48
BP00004:Carbohydrate transport	4	1	0.098	0.47

## Sheet: Microarray B
Genes regulated on microarray B
Term	Count	%	P-Value	Benjamini
BP00103:Cell surface receptor mediated signal transduction	51	13.9	0.00082	0.12
BP00281:Oncogenesis	18	4.9	0.0048	0.31
BP00102:Signal transduction	85	23.1	0.0064	0.28
BP00104:G-protein mediated signaling	27	7.3	0.013	0.4
BP00122:Ligand-mediated signaling	16	4.3	0.014	0.34
BP00166:Neuronal activities	19	5.2	0.03	0.54
BP00274:Cell communication	33	9	0.037	0.55
BP00265:Oncogene	6	1.6	0.049	0.62
BP00193:Developmental processes	52	14.1	0.056	0.62
BP00110:Other receptor mediated signaling pathway	9	2.4	0.058	0.6
BP00001:Carbohydrate metabolism	17	4.6	0.089	0.73
BP00267:Homeostasis	8	2.2	0.093	0.71

## Sheet: Microarray C
Genes regulated on microarray C
Term	Count	%	P-Value	Benjamini
BP00193:Developmental processes	329	18.2	1.4e-21	2.9e-19
BP00246:Ectoderm development	117	6.5	4.1e-10	4.4e-08
BP00199:Neurogenesis	105	5.8	4.7e-10	3.3e-08
BP00102:Signal transduction	415	23	4.4e-09	2.3e-07
BP00248:Mesoderm development	95	5.3	2.9e-08	1.2e-06
BP00281:Oncogenesis	73	4	2.5e-06	8.6e-05
BP00103:Cell surface receptor mediated signal transduction	208	11.5	1.6e-05	0.00049
BP00201:Skeletal development	28	1.6	6.6e-05	0.0017
BP00274:Cell communication	154	8.5	7.5e-05	0.0018
BP00108:Receptor protein tyrosine kinase signaling pathway	38	2.1	0.00014	0.0029
BP00223:Angiogenesis	16	0.9	0.00014	0.0027
BP00173:Muscle contraction	34	1.9	0.00048	0.0083
BP00275:Extracellular matrix protein-mediated signaling	16	0.9	0.00078	0.013
BP00285:Cell structure and motility	137	7.6	0.0011	0.017
BP00110:Other receptor mediated signaling pathway	36	2	0.0013	0.018
BP00040:mRNA transcription	215	11.9	0.0022	0.028
BP00166:Neuronal activities	76	4.2	0.0032	0.038
BP00124:Cell adhesion	79	4.4	0.0035	0.041
BP00265:Oncogene	20	1.1	0.0038	0.041
BP00044:mRNA transcription regulation	168	9.3	0.0042	0.044
BP00224:Cell proliferation and differentiation	122	6.8	0.0045	0.045
BP00287:Cell motility	48	2.7	0.0067	0.063
BP00111:Intracellular signaling cascade	106	5.9	0.0089	0.078
BP00283:Other oncogenesis	14	0.8	0.0098	0.083
BP00178:Stress response	29	1.6	0.021	0.16
BP00267:Homeostasis	29	1.6	0.025	0.19
BP00242:Embryogenesis	22	1.2	0.03	0.21
BP00250:Muscle development	22	1.2	0.032	0.22
BP00269:Glucose homeostasis	6	0.3	0.038	0.24
BP00120:Cell adhesion-mediated signaling	48	2.7	0.039	0.25
BP00172:Other neuronal activity	21	1.2	0.045	0.27
BP00251:Heart development	10	0.6	0.051	0.29
BP00064:Protein phosphorylation	76	4.2	0.052	0.29
BP00107:Cytokine and chemokine mediated signaling pathway	32	1.8	0.073	0.37
BP00056:Metabolism of cyclic nucleotides	9	0.5	0.073	0.37
BP00119:Other intracellular signaling cascade	29	1.6	0.076	0.37
BP00009:Other polysaccharide metabolism	19	1.1	0.082	0.39
BP00148:Immunity and defense	139	7.7	0.089	0.4
BP00112:Calcium mediated signaling	17	0.9	0.091	0.4
BP00020:Fatty acid metabolism	24	1.3	0.096	0.41

## Sheet: 1
Genes regulated on C \ (A ∪ B)
Term	Count	%	P-Value	Benjamini
BP00193:Developmental processes	302	18.3	5.4e-20	1.1e-17
BP00246:Ectoderm development	105	6.3	1.2e-08	1.3e-06
BP00199:Neurogenesis	94	5.7	1.5e-08	1e-06
BP00248:Mesoderm development	89	5.4	3.1e-08	1.6e-06
BP00102:Signal transduction	374	22.6	1.9e-07	7.9e-06
BP00281:Oncogenesis	66	4	1.3e-05	0.00046
BP00223:Angiogenesis	16	1	5.2e-05	0.0016
BP00274:Cell communication	140	8.5	0.00024	0.0062
BP00103:Cell surface receptor mediated signal transduction	185	11.2	0.00026	0.006
BP00275:Extracellular matrix protein-mediated signaling	16	1	0.0003	0.0063
BP00173:Muscle contraction	32	1.9	0.00047	0.0089
BP00108:Receptor protein tyrosine kinase signaling pathway	34	2.1	0.00053	0.0092
BP00201:Skeletal development	24	1.5	0.00071	0.011
BP00285:Cell structure and motility	126	7.6	0.0015	0.023
BP00110:Other receptor mediated signaling pathway	32	1.9	0.0041	0.056
BP00283:Other oncogenesis	14	0.8	0.0047	0.06
BP00111:Intracellular signaling cascade	100	6	0.0048	0.057
BP00124:Cell adhesion	72	4.4	0.0061	0.069
BP00224:Cell proliferation and differentiation	111	6.7	0.0085	0.091
BP00040:mRNA transcription	191	11.5	0.013	0.13
BP00265:Oncogene	17	1	0.017	0.16
BP00166:Neuronal activities	66	4	0.018	0.16
BP00242:Embryogenesis	21	1.3	0.023	0.19
BP00044:mRNA transcription regulation	148	8.9	0.025	0.2
BP00250:Muscle development	21	1.3	0.025	0.19
BP00251:Heart development	10	0.6	0.031	0.23
BP00287:Cell motility	41	2.5	0.035	0.24
BP00020:Fatty acid metabolism	24	1.5	0.044	0.29
BP00267:Homeostasis	26	1.6	0.044	0.28
BP00119:Other intracellular signaling cascade	28	1.7	0.048	0.29

## Sheet: 2
Genes commonly regulated on A and C
Term	Count	%	P-Value	Benjamini
BP00178:Stress response	7	5.6	0.0022	0.19
BP00265:Oncogene	5	4	0.0053	0.22
BP00102:Signal transduction	35	27.8	0.0082	0.23
BP00281:Oncogenesis	9	7.1	0.0096	0.2
BP00103:Cell surface receptor mediated signal transduction	20	15.9	0.015	0.25
BP00199:Neurogenesis	10	7.9	0.019	0.27
BP00148:Immunity and defense	16	12.7	0.028	0.32
BP00166:Neuronal activities	9	7.1	0.042	0.4
BP00246:Ectoderm development	10	7.9	0.043	0.37
BP00193:Developmental processes	22	17.5	0.047	0.37

## Sheet: 3
Genes regulated on A \ (B ∪ C)
Term	Count	%	P-Value	Benjamini
BP00102:Signal transduction	64	27.5	0.00094	0.12
BP00103:Cell surface receptor mediated signal transduction	34	14.6	0.0075	0.4
BP00267:Homeostasis	8	3.4	0.015	0.5
BP00253:Induction of apoptosis	7	3	0.019	0.48
BP00274:Cell communication	25	10.7	0.02	0.43
BP00199:Neurogenesis	15	6.4	0.022	0.39

## Sheet: 4
Genes regulated on B \ (A ∪ C)
Term	Count	%	P-Value	Benjamini
BP00102:Signal transduction	69	25.8	0.0021	0.25
BP00018:Other amino acid metabolism	4	1.5	0.0082	0.42
BP00267:Homeostasis	9	3.4	0.009	0.33
BP00103:Cell surface receptor mediated signal transduction	36	13.5	0.015	0.4
BP00253:Induction of apoptosis	7	2.6	0.032	0.58

## Sheet: 5
Genes regulated on A \ B
Term	Count	%	P-Value	Benjamini
BP00102:Signal transduction	89	28.6	4.9e-05	0.0071
BP00199:Neurogenesis	23	7.4	0.00089	0.063
BP00103:Cell surface receptor mediated signal transduction	46	14.8	0.0023	0.1
BP00246:Ectoderm development	23	7.4	0.0053	0.18
BP00274:Cell communication	34	10.9	0.0072	0.19
BP00178:Stress response	10	3.2	0.0085	0.19
BP00124:Cell adhesion	20	6.4	0.011	0.21
BP00148:Immunity and defense	34	10.9	0.022	0.33
BP00267:Homeostasis	9	2.9	0.026	0.35
BP00288:Granulocyte-mediated immunity	5	1.6	0.027	0.32
BP00122:Ligand-mediated signaling	14	4.5	0.032	0.35
BP00277:Phagocytosis	4	1.3	0.037	0.37
BP00193:Developmental processes	49	15.8	0.044	0.4

## Sheet: 6
Genes regulated on B \ A
Term	Count	%	P-Value	Benjamini
BP00103:Cell surface receptor mediated signal transduction	40	14	0.0043	0.46
BP00102:Signal transduction	68	23.8	0.013	0.62
BP00104:G-protein mediated signaling	22	7.7	0.021	0.64
BP00122:Ligand-mediated signaling	13	4.5	0.025	0.6
BP00274:Cell communication	28	9.8	0.028	0.55
BP00001:Carbohydrate metabolism	16	5.6	0.031	0.53
BP00281:Oncogenesis	13	4.5	0.037	0.54

## Sheet: 7
Genes commonly regulated on A and B
Term	Count	%	P-Value	Benjamini
BP00207:Cell cycle control	5	6.1	0.073	0.99
BP00281:Oncogenesis	5	6.1	0.086	0.96
BP00103:Cell surface receptor mediated signal transduction	11	13.4	0.098	0.91
